# Supplementary material for: Abscisic-acid-responsive StlncRNA13558 induces StPRL expression to increase potato resistance to Phytophthora infestans infection
Source: Front Plant Sci. 2024 Mar 5;15:1338062. doi: 10.3389/fpls.2024.1338062 (PMC10948444; doi:10.3389/fpls.2024.1338062)
Supplement: Supplementary file 2 [file Table_1.xlsx]

## Sheet: Sheet1
Supplementary Table S1 Primers used in this study
Primer name	Primer seqPCRuence (5'-3')	usage
pCa-Stlnc13558-F	GGATCCATATCATAGAACAGCAGTACTTTT	gene overexpression
pCa-Stlnc13558-R	GAGCTCTGCTTGGAGGACTTGTGAA	gene overexpression
TRV2-Stlnc13558-F	GAATTCATATCATAGAACAGCAGTACTTT	gene down-regulation
TRV2-Stlnc13558-R	GGATCCTGCTTGGAGGACTTGTGA	gene down-regulation
pCa-StPRL-GFP-F	TCTAGAATGTATAAGGTATGGGCTGAAGGA	subcellular localization and gene overexpression
pCa-StPRL-GFP-R	GGTACCTTTCATAAAAGGACATGTTGAAGC	subcellular localization and gene overexpression
TRV2-StPRL-F	GAATTCGAAATAGTCCATAAGGCAGATCCTAATG	gene down-regulation
TRV2-StPRL-R	GGTACCGAGCATCCATGTAACCCCAATG	gene down-regulation
qRT-StEF1α-F	AGCCACTCCGTCTCCCACTTC	qRT-PCR
qRT-StEF1α-R	CACACCAGTCTCTACACGACCAAC	qRT-PCR
qRT-Nbactin-F	TGGACTCGGGTGATGGTGTCAG	qRT-PCR
qRT-Nbactin-R	CGACCTGCCAAGTCAAGACGAAG	qRT-PCR
qRT-Stlnc13558-F	TGCGCTTCAAAGGTAAGCTA	qRT-PCR
qRT-Stlnc13558-R	CTTGTGAAAGGAGAAAGCAATGT	qRT-PCR
qRT-StPRL-F	GAAAGTGCAACGGCTATTGATG	qRT-PCR
qRT-StPRL-R	CCCTTTCGGCCATTAACACTA	qRT-PCR
qRT-PiO8-F	AAGATGATGTTGGATGATTG	qRT-PCR
qRT-PiO8-R	TGCCTGATTTCTACCTTCT	qRT-PCR
qRT-StNCED2-F	GGTTCATGCTGTCACTGTCG	qRT-PCR
qRT-StNCED2-Ｒ	CGAAAACTCCACGGGCATAG	qRT-PCR
qRT-StABI4-F	ATTCCTGGTTATCCGCCA	qRT-PCR
qRT-StABI4-R	CCACTACCGTTTCCCATTCT	qRT-PCR
qRT-StLEA-F	ACGAATACGGCAACCCAGT	qRT-PCR
qRT-StLEA-R	TGGTGTGTCCAGCCTGAGTT	qRT-PCR
qRT-NbCAT-F	CACTCACCTTACCTGTGCTG	qRT-PCR
qRT-NbCAT-R	GAACTTCATTCCATCACGG	qRT-PCR
qRT-NbAPX-F	CATCAGGCTATTGGAACCC	qRT-PCR
qRT-NbAPX-R	GCTCTGTCTTGTCCTCTCTACC	qRT-PCR
qRT-NbSOD-F	GCAGCAGTGAAGGTGTTAGC	qRT-PCR
qRT-NbSOD-R	GGATTGTAATGTGGTCCCG	qRT-PCR
qRT-NbRbohB-F	GTGATGCTCGTTCTGCTCTT	qRT-PCR
qRT-NbRbohB-R	CTTTAGCCTCAGGGTGGTTG	qRT-PCR
qRT-StCAT-F	GAAGCCAAATCCTAAGTCCC	qRT-PCR
qRT-StCAT-R	GCCTGTAATCTTGTGGAATACC	qRT-PCR
qRT-StAPX-F	CCATTAGGGAGCAGTTTCC	qRT-PCR
qRT-StAPX-R	CCTTCAACAGGTGGTTCTG	qRT-PCR
qRT-StSOD-F	CCAGAAGCATCATCAGACTTAC	qRT-PCR
qRT-StSOD-R	GGGCAAGGTTATTCCAGA	qRT-PCR
qRT-StRbohB-F	CTCCATGCCGGTAATCATCT	qRT-PCR
qRT-StRbohB-R	TGCAAGAGTGAAAGCAATGG	qRT-PCR
qRT-StPR1-F	AAACCTAGCTGCCGCTTTCCC	qRT-PCR
qRT-StPR1-R	GAGTTACGCCACACCACCTGAG	qRT-PCR
qRT-StPR1B-F	GATGCCCAAAATTCACCCCAAGAC	qRT-PCR
qRT-StPR1B-R	TGTGCTCGGGATGCCAAACC	qRT-PCR
qRT-StPR1C-F	GCCTACGCCCAACAATATGCTTC	qRT-PCR
qRT-StPR1C-R	CTCATCGACCCACATCTCCACAG	qRT-PCR
qRT-StPR2-F	ACAAACACAGGAACAGGAACACAAG	qRT-PCR
qRT-StPR2-R	CCCTCTGGTAGCCCAATCCATTAG	qRT-PCR
qRT-StPR5-F	CTACTGGTTGGTCAGGTCGCTTC	qRT-PCR
qRT-StPR5-R	TCTGCTAGTGAGGCTGGTGGAG	qRT-PCR
qRT-SlCAT-F	GTTCGCCATGCTGAGGTGTATCC	qRT-PCR
qRT-SlCAT-R	TTCTTGTCTGTCGGGTGTGAATGAG	qRT-PCR
qRT-SlAPX-F	GTTGGCTGGTGTTGTTGCTGTTG	qRT-PCR
qRT-SlAPX-R	TGGTGGCTCTGGCTTGTCCTC	qRT-PCR
qRT-SlSOD-F	CCGACAAGCAGATTCCTCTCACTG	qRT-PCR
qRT-SlSOD-R	AATCCTTCCGCCAGCATTTCCG	qRT-PCR
qRT-SlRboh-F	TGTCTTACTGCTTGTTGGTCTTGGC	qRT-PCR
qRT-SlRboh-R	TTGCTCCTCCATTGCGACGATG	qRT-PCR
qRT-SlPR1-F	GTGCTGTGAAGATGTGGGTTGATG	qRT-PCR
qRT-SlPR1-R	GAGTTACGCCACACCACCTGAG	qRT-PCR
qRT-SlPR1B-F	ATCTACTGGTTGGTCAGGTCGTTTC	qRT-PCR
qRT-SlPR1B-R	CTGCTAATGAGGCTGGTGGAGTG	qRT-PCR
qRT-SlPR2-F	CCAACACAGGAACAGGAACACAAG	qRT-PCR
qRT-SlPR2-R	CCCCTCTGATAGCCCAATCCATTAG	qRT-PCR
qRT-SlPR5-F	GCGGATCTGGCGATTGTCAATAC	qRT-PCR
qRT-SlPR5-R	CTACAACTGCACCGTTATCCATCAC	qRT-PCR
qRT-SlPR6-F	GCACGATCTCAAGTTGGTGTTGG	qRT-PCR
qRT-SlPR6-R	TTCGCCGTAAGGACCATTAGAGTG	qRT-PCR
cloning method(s): Gene clone is carried out accord to that basic steps of pre-denaturation, denaturation, annealing, extension and post-extension, and parameters of each step are set accord to a program of a gene cloning kit instruction (Vazyme, Nanjing, China, R333).
